# Supplementary material for: Late Pleistocene human paleoecology in the highland savanna ecosystem of mainland Southeast Asia
Source: Sci Rep. 2021 Aug 18;11:16756. doi: 10.1038/s41598-021-96260-4 (PMC8373907; doi:10.1038/s41598-021-96260-4)
Supplement: Supplementary file 2 — Supplementary Information 1. [file 41598_2021_96260_MOESM2_ESM.xlsx]

## Sheet: Table S4
Specimen no.	Taxa	Teeth	Tissues	CaCO3 (%)	d13C (‰VPDB)	d18O (‰VPDB)	d18O (‰VSMOW)	Layers	Remarks
Tham Lod Rockshelter
A4293	Macaca sp.	m1	Enamel	3.7	-15.2	-0.6	30.3	4
A116	Macaca sp.	m2	Enamel	5.6	-1.9	-5.6	25.1	4
			Dentine	8	-5.5	-5.2	25.5	4
A260	Macaca sp.	m2	Enamel	3.4	-16	-4	26.7	5
A5350	Macaca sp.	m3	Enamel	4.5	-14.2	-6.9	23.7	23
A6486	Macaca sp.	p4	Enamel	4.3	-16	-7.8	22.9	24
A6209	Macaca sp.	m2	Enamel	3.6	-14.8	-7.3	23.4	24
A6487	Macaca sp.	m2	Enamel	3.3	-15.1	-8.6	22	24
A7673	Macaca sp.	m1	Enamel	4	-16	-4.4	26.3	27
611	Homo sapiens	P3	Enamel	3.9	-14	-7.9	22.7	3	Burnt material
607	Homo sapiens	c1	Enamel	2.4	-9.6	-6.7	23.9	4
			Dentine	3.3	-9.4	-7.3	23.3	4
620	Homo sapiens	M3	Enamel	2.1	-10.2	-7	23.6	4
618	Homo sapiens	M3	Enamel	3.2	-9.4	-6.7	24	5
652	Homo sapiens	dm2	Enamel	4	-10.3	-5.4	25.3	12
A42	Hystrix sp.	I1/i1 fragment	Enamel	2.7	-12.6	-7.8	22.9	3
A62	Hystrix sp.	I1/i1 fragment	Enamel	3.5	-13.4	-4.9	25.8	3
A841	Hystrix sp.	I1/i1 fragment	Enamel	2.6	-12.7	-6.4	24.2	7
A911	Hystrix sp.	I1 fragment	Enamel	2	-13.4	-5.1	25.6	7
A1697	Hystrix sp.	I1/i1 fragment	Enamel	2.6	-12.2	-6.6	24.1	14
A2571	Hystrix sp.	P4	Enamel	4.3	-14.6	-7.9	22.7	18
A3011	Hystrix sp.	P4	Enamel	4.8	-11.4	-6.8	23.8	19
A5187	Hystrix sp.	I1/i1 fragment	Dentine	4.8	-10.3	-6.9	23.7	22
A5805	Hystrix sp.	p4	Enamel	4	-15.3	-8.5	22.1	23
A7397	Hystrix sp.	M fragment	Enamel	4.9	-13.3	-7.9	22.7	26
A7448	Hystrix sp.	M fragment	Enamel	4.6	-12.9	-7.5	23.2	27
A7449	Hystrix sp.	M1 or M2	Enamel	4.5	-14	-5.5	25.2	27
A517	Rodentia indet.	i1 fragment	Enamel	3.2	-9.5	-6.3	24.4	6
A1667	Rodentia indet.	I1 fragment	Enamel	3.4	-12.5	-7.1	23.5	14
A1699	Rodentia indet.	I1/i1 fragment	Enamel	3.1	-13.2	-7.6	23	14
A2374	Rodentia indet.	I1/i1 fragment	Enamel	3.4	-13.8	-6.1	24.6	17
A2375	Rodentia indet.	I1 fragment	Enamel	3.3	-13.3	-6.6	24.1	17
A3534	Rodentia indet.	I1 fragment	Enamel	2.9	-6.7	-7.8	22.8	20
A3887	Rodentia indet.	i1 fragment	Enamel	3.4	-0.4	-7.9	22.7	21
A7858	Rodentia indet.	I1/i1 fragment	Enamel	3.3	-7.8	-7.1	23.6	29
			Dentine	5.3	-9	-6.9	23.8	29
A4288	Ursus thibetanus	i3	Enamel	5	-13.7	-5.5	25.2	4
A25	Ursus thibetanus	M1 fragment	Enamel	4.3	-15.3	-5.8	24.9	4	Data from Suraprasit et al. (2020)
A105	Ursus thibetanus	M2	Enamel	5	-13.3	-6.7	23.9	4
A108	Ursus thibetanus	m1 fragment	Enamel	4.2	-14.4	-5	25.7	4
A109	Ursus thibetanus	p4	Enamel	4.9	-13.2	-5.9	24.7	4
A134	Ursus thibetanus	C1	Enamel	4.4	-12.6	-5.4	25.3	4
			Dentine	6.3	-10.6	-6.5	24.1	4
A268	Ursus thibetanus	P4	Enamel	4.7	-13.5	-5.2	25.5	5
A498	Ursus thibetanus	M1	Enamel	4	-13.8	-5.5	25.2	6	Data from Suraprasit et al. (2020)
A516	Ursus thibetanus	M2	Enamel	3.8	-13.8	-5.7	24.9	6
A541	Ursus thibetanus	i1	Enamel	3.8	-13.5	-5.6	25.1	6
A1182	Ursus thibetanus	I3	Enamel	5.7	-3.5	-6.1	24.6	10
A1464	Ursus thibetanus	C1	Enamel	4.3	-12.8	-6.1	24.5	12
			Dentine	5.7	-11.5	-6.5	24.2	12
A3228	Ursus thibetanus	P4	Enamel	3.3	-11.8	-2.4	28.3	20
			Dentine	5.8	-11.5	-7.2	23.4	20
A3229	Ursus thibetanus	P4	Enamel	5	-13.2	-5.1	25.6	20
A5028	Ursus thibetanus	M2 fragment	Enamel	4.9	-13.7	-7.2	23.4	22
A5029	Ursus thibetanus	P4	Enamel	4.7	-14.1	-6.3	24.3	22
A5174	Ursus thibetanus	M1	Enamel	4.1	-13.9	-6.5	24.1	22
A5233	Ursus thibetanus	C1	Enamel	4.6	-12.3	-7	23.7	23
A5234	Ursus thibetanus	M2 fragment	Enamel	4.6	-13.1	-6.2	24.5	23	Data from Suraprasit et al. (2020)
A5707	Ursus thibetanus	P4	Enamel	3.9	-14.6	-7.6	23	23	Burnt material
A5708	Ursus thibetanus	C1	Enamel	4.4	-13.6	-7.1	23.5	23
A5806	Ursus thibetanus	p1	Enamel	4.1	-14.3	-6.3	24.4	23
A6208	Ursus thibetanus	M1 fragment	Enamel	4.2	-14.4	-9.5	21.1	24
A6851	Ursus thibetanus	M2 fragment	Enamel	3.4	-13.4	-9.2	21.4	25
A7698	Ursus thibetanus	C1 fragment	Enamel	4.3	-11.9	-6.3	24.4	28
A6751	Arctonyx collaris	m1	Enamel	5.1	-10.9	-8	22.6	25
A4278	Sus scrofa	M/m fragment	Enamel	6.2	-4.3	-5.1	25.7	2
			Dentine	6.7	-9.9	-6.8	23.8	2
A136	Sus scrofa	M/m fragment	Enamel	4.9	-10.3	-10.9	19.7	4
A730	Sus scrofa	m1 fragment	Enamel	4.7	-10.9	-7	23.6	7
A1469	Sus scrofa	m3	Enamel	3.1	-3.1	-8.7	21.8	12
A2005	Sus scrofa	m3 fragment	Enamel	2.8	-6.2	-8.7	21.9	16
A2486	Sus scrofa	m3 fragment	Enamel	3	-10.1	-9.9	20.7	18
A2788	Sus scrofa	m1 fragment	Enamel	5	-11.1	-8.1	22.5	19
			Dentine	5.8	-10.9	-7.4	23.3	19
A2791	Sus scrofa	m2	Enamel	4.6	-9.8	-7.8	22.8	18.5
A3226	Sus scrofa	m3 fragment	Enamel	3	-7.9	-9.7	20.8	20	Data from Suraprasit et al. (2020)
A5150	Sus scrofa	m3 fragment	Enamel	2.8	-6.9	-10.1	20.4	22	Data from Suraprasit et al. (2020)
A5384	Sus scrofa	m3 fragment	Enamel	2.8	-4.2	-9.1	21.5	23
A6190	Sus scrofa	M/m fragment	Enamel	3	-9.3	-11.2	19.3	24
A174	Sus scrofa	m3 fragment	Enamel	2.6	-3.9	-10.1	20.4	24.5
A7839	Sus scrofa	P3	Enamel	4.7	-7.3	-8.8	21.8	29
A41	Panthera tigris	I3	Enamel	5	-11.5	-7	23.6	3
A3416	Panthera tigris	C1	Enamel	4.6	-6	-7.2	23.5	20
A5697	Panthera tigris	I3	Enamel	3.6	-13	-7.4	23.3	23	Data from Suraprasit et al. (2020)
A1491	Elephas sp.	M/m fragment	Enamel	5.5	-4.7	-8.2	22.4	12
A11	Rhinocerotidae indet.	m fragment	Enamel	6.5	1	-5.3	25.4	1
			Dentine	6.1	1.2	-5.2	25.6	1
A731	Rhinocerotidae indet.	m fragment	Enamel	4.7	-14.6	-5.3	25.4	7
A4990	Rhinocerotidae indet.	m fragment	Enamel	3.8	-0.1	-6.6	24.1	22
			Dentine	3.8	-2.4	-9.1	21.5	22
A3	Muntiacus sp.	DP3	Enamel	5	-13.7	-6.6	24.1	1
A1915b	Muntiacus sp.	P4	Enamel	3.8	-12.3	-8.5	22.1	17
A7912	Muntiacus sp.	M1	Enamel	3	-12.6	-5	25.7	31
A24	Axis porcinus	P4	Enamel	3.5	-13.8	-7.9	22.7	2
A1028	Axis porcinus	m1	Enamel	4.7	-14.7	-2.7	28	9
A3817	Axis porcinus	m2	Enamel	3.8	-12.6	-9.7	20.8	21
A120	Rucervus eldii	m3	Enamel	3.8	2.7	-4	26.7	4
A121	Rucervus eldii	M3	Enamel	4.8	3.1	-7.3	23.4	4
A910	Rucervus eldii	m3	Enamel	3.3	2.3	-5.5	25.1	7	Data from Suraprasit et al. (2020)
A1412	Rucervus eldii	m3	Enamel	3.3	3.2	-7.7	23	12
A1512	Rucervus eldii	m2	Enamel	3.7	2.7	-4.5	26.2	13
A1681b	Rucervus eldii	p3	Enamel	3.9	1.5	-6.1	24.6	14	Data from Suraprasit et al. (2020)
A1746	Rucervus eldii	m3	Enamel	4.2	2.3	-4.1	26.7	15
A2483	Rucervus eldii	m3	Enamel	3.2	3.2	-6.6	24.1	18
A3666	Rucervus eldii	m3	Enamel	3.5	3.4	-8.3	22.3	20
A3820	Rucervus eldii	m3	Enamel	3.3	2.4	-5.7	24.9	21
A5041	Rucervus eldii	m3	Enamel	5.6	1.7	-5	25.7	22
A5	Rusa unicolor	M2	Enamel	5.5	-6.2	-2.9	27.9	1
A19	Rusa unicolor	m2	Enamel	2.7	-2.2	-6.2	24.4	2
A23	Rusa unicolor	M3	Enamel	3.3	-1.3	-5.4	25.3	2
A48	Rusa unicolor	M2 fragment	Enamel	2.6	-2.9	-6.8	23.9	3
A106	Rusa unicolor	m3	Enamel	3.5	-4.9	-4.8	25.9	4
A124	Rusa unicolor	m fragment	Enamel	2.8	-4.4	-6.5	24.1	4
A125	Rusa unicolor	m1 or m2	Enamel	6	0.5	-5.8	24.9	4
A126	Rusa unicolor	P4	Enamel	3.2	-4.5	-3.8	26.9	4
A137	Rusa unicolor	M3	Enamel	2.9	-4	-5.4	25.3	4
A277	Rusa unicolor	m1	Enamel	5	-2.7	-4.7	26	5
			Dentine	5	-7.3	-6.6	24	5
A278	Rusa unicolor	m2	Enamel	3.1	-5.2	-8.6	22	5	Data from Suraprasit et al. (2020)
A514	Rusa unicolor	M2	Enamel	3.4	-1.6	-7.1	23.5	6
A537	Rusa unicolor	m3	Enamel	3.1	-1.4	-8.2	22.4	6
A830	Rusa unicolor	m3	Enamel	3.2	0.1	-6.8	23.8	7
A1617	Rusa unicolor	P3	Enamel	3.2	-1.3	-5.7	25	14
A1620	Rusa unicolor	m3	Enamel	3.1	-3.1	-7	23.6	14
A1621	Rusa unicolor	m3	Enamel	2.9	-1.8	-5.8	24.9	14
A2948	Rusa unicolor	m3	Enamel	3.1	-4.3	-9.2	21.4	19
A3436	Rusa unicolor	m1	Enamel	3.3	0.2	-9.1	21.5	20
A5179	Rusa unicolor	m3	Enamel	2.8	-3.8	-8.7	21.9	22
A6199	Rusa unicolor	m2	Enamel	4.9	-3.4	-3.6	27.1	24
A6200	Rusa unicolor	m3	Enamel	3.1	-2.6	-6.9	23.8	24
A7089b	Rusa unicolor	m1	Enamel	4.2	-5.6	-5	25.7	26
A7539	Rusa unicolor	m1	Enamel	3.9	-0.2	-7.9	22.7	27
A7695	Rusa unicolor	m2	Enamel	3.3	-4.9	-8	22.6	28	Data from Suraprasit et al. (2020)
A7721	Rusa unicolor	M2	Enamel	3.1	-0.2	-7.5	23.1	28
A7835	Rusa unicolor	M3	Enamel	3.7	-3.2	-10.3	20.2	29
A7838	Rusa unicolor	m fragment	Enamel	2.8	-1.3	-8.6	22	29
			Dentine	7.1	-6	-6.7	23.9	29
A7844	Rusa unicolor	p4	Enamel	3.1	-0.8	-6.6	24	29
A7879	Rusa unicolor	m1	Enamel	3.8	-4.2	-7.7	23	29
A7894	Rusa unicolor	P4	Enamel	4.8	-1.6	-4.4	26.3	30
A7907	Rusa unicolor	m fragment	Enamel	2.8	-0.9	-8.2	22.4	30.5
A7909	Rusa unicolor	P	Enamel	5.5	2	-7.4	23.2	31
A7910	Rusa unicolor	M1	Enamel	3.5	-2.1	-10.8	19.8	31
A7911	Rusa unicolor	M fragment	Enamel	6.4	-3.6	-8.5	22.1	31
A1538	Bubalus arnee	P3	Enamel	4.2	0.3	-5.2	25.5	13
A2210	Bubalus arnee	P2	Enamel	4.2	2.4	-6.4	24.2	17	Data from Suraprasit et al. (2020)
A5236	Bubalus arnee	p3	Enamel	3.8	3	-7.5	23.1	23	Data from Suraprasit et al. (2020)
A6742	Bubalus arnee	M3	Enamel	3.7	4.6	-5.5	25.2	25
A6743+A6845	Bubalus arnee	M1 or M2	Enamel	3.4	4.7	-6.3	24.4	25
A770	Bos javanicus	P4	Enamel	3.9	2.8	-6.2	24.5	7
A915	Bos javanicus	m1	Enamel	3.6	2.4	-6.4	24.2	7	Average value of serial sampling
A920	Bos javanicus	m2	Enamel	4.2	1.5	-5.3	25.4	7
A131	Bos gaurus	p4	Enamel	3.9	3.4	-3.5	27.3	4
A927	Bos gaurus	m2	Enamel	4.1	1.3	-6.2	24.4	8
A934	Bos gaurus	m2	Enamel	3.5	1.8	-4	26.7	8
A1166	Bos gaurus	M1	Enamel	4.4	-0.3	-7	23.6	10
A1207	Bos gaurus	m2	Enamel	4.2	-0.3	-8.1	22.6	10	Average value of serial sampling
A1292	Bos gaurus	m3	Enamel	4.4	1	-6.5	24.2	11
A1606	Bos gaurus	m2	Enamel	6	-0.9	-5.3	25.4	14
A1677	Bos gaurus	m1	Enamel	4.6	0.9	-5.2	25.5	14	Average value of serial sampling
A1720b	Bos gaurus	m2	Enamel	4.2	1.2	-6	24.7	14
A1791	Bos gaurus	m1	Enamel	4.2	0.4	-6.1	24.6	15
			Dentine	4.8	-2.4	-5.5	25.2	15
A3697	Bos gaurus	m2	Enamel	3.6	0	-8	22.7	21	Average value of serial sampling
A4210	Bos gaurus	m2	Enamel	3.5	1.2	-5.1	25.6	21
A7863b	Bos gaurus	m2	Enamel	2.3	3.3	-8.8	21.8	29
A49	Bos sp.	m1	Enamel	3.5	2.1	-6.5	24.2	3
A275	Bos sp.	M/m fragment	Enamel	5.7	2.1	-5.5	25.2	5
A1291	Bos sp.	m fragment	Enamel	4.3	2	-5.9	24.7	11	Average value of serial sampling
A7895	Bos sp.	M fragment	Enamel	2.7	3.2	-9.6	20.9	30
A20	Naemorhedus griseus	m1	Enamel	4.9	-0.4	-2.8	28	2	Data from Suraprasit et al. (2020)
A258	Naemorhedus griseus	m2	Enamel	5.1	-4.3	-5	25.7	5	Data from Suraprasit et al. (2020)
A897	Naemorhedus griseus	m fragment	Enamel	5.8	-0.8	-6.9	23.7	7	Data from Suraprasit et al. (2020)
A973	Naemorhedus griseus	m3	Enamel	4.2	0.2	-5.6	25.1	8	Data from Suraprasit et al. (2020)
A1181	Naemorhedus griseus	M3	Enamel	5.4	0.6	-5.4	25.2	10	Data from Suraprasit et al. (2020)
A1301	Naemorhedus griseus	M fragment	Enamel	5.4	0.4	-8.9	21.7	11	Data from Suraprasit et al. (2020)
A1542	Naemorhedus griseus	m1	Enamel	6.9	-3.2	-4.6	26.1	12	Data from Suraprasit et al. (2020)
A1602	Naemorhedus griseus	M fragment	Enamel	5.7	-7.1	-0.3	30.6	14	Data from Suraprasit et al. (2020)
A1753	Naemorhedus griseus	M3	Enamel	4.6	0.2	-6.1	24.6	15	Data from Suraprasit et al. (2020)
A1805	Naemorhedus griseus	m1	Enamel	4.1	-3	-3.5	27.2	15	Data from Suraprasit et al. (2020)
A2006	Naemorhedus griseus	M3 fragment	Enamel	4	0.9	-6.7	23.9	16	Data from Suraprasit et al. (2020)
A2482	Naemorhedus griseus	m3 fragment	Enamel	3.4	1.9	-3.9	26.8	18	Data from Suraprasit et al. (2020)
A2998	Naemorhedus griseus	m3 fragment	Enamel	4.2	-0.3	-7.6	23	19	Data from Suraprasit et al. (2020)
A3439	Naemorhedus griseus	m2	Enamel	5.4	-3	-6.5	24.2	20	Data from Suraprasit et al. (2020)
A3441	Naemorhedus griseus	M1	Enamel	6.8	-2.9	-7.8	22.8	20	Data from Suraprasit et al. (2020)
A6713	Naemorhedus griseus	M3	Enamel	3.6	0	-4.1	26.6	25	Data from Suraprasit et al. (2020)
A7374	Naemorhedus griseus	m3	Enamel	3.8	0.5	-4.4	26.3	26	Data from Suraprasit et al. (2020)
A7377	Naemorhedus griseus	M2	Enamel	4.4	-0.6	-6.7	24	26	Data from Suraprasit et al. (2020)
A7846	Naemorhedus griseus	M2 fragment	Enamel	4.2	-3.7	-7.2	23.4	29	Data from Suraprasit et al. (2020)
A521	Naemorhedus goral	m2	Enamel	4.6	-1	-3.7	27.1	6	Data from Suraprasit et al. (2020)
A791	Naemorhedus goral	m1	Enamel	5.5	-4	-1.8	29	7	Data from Suraprasit et al. (2020)
A1921	Naemorhedus goral	M3	Enamel	4.3	-0.6	-7.3	23.3	16	Data from Suraprasit et al. (2020)
A1933	Naemorhedus goral	M2	Enamel	4.4	-2.5	-5.5	25.2	16	Data from Suraprasit et al. (2020)
A3707	Naemorhedus goral	m3	Enamel	3.4	-0.1	-11.4	19.1	21	Data from Suraprasit et al. (2020)
A7154	Naemorhedus goral	m2	Enamel	6.9	-5.3	-7.5	23.1	26	Data from Suraprasit et al. (2020)
A7375	Naemorhedus goral	M2	Enamel	5.3	-4.6	-2.8	28	26	Data from Suraprasit et al. (2020)
A7788	Naemorhedus goral	m3	Enamel	6.9	-4.5	-7.4	23.3	28	Data from Suraprasit et al. (2020)
A9	Capricornis sumatraensis	M2	Enamel	6.3	-2.7	0.1	30.9	1	Data from Suraprasit et al. (2020)
A530	Capricornis sumatraensis	p4	Enamel	4.5	-12.3	-7.9	22.7	6	Data from Suraprasit et al. (2020)
A738	Capricornis sumatraensis	M3	Enamel	6	-12.8	-5.6	25.1	7	Data from Suraprasit et al. (2020)
			Dentine	5.9	-11.5	-5.5	25.2	7	Data from Suraprasit et al. (2020)
A980	Capricornis sumatraensis	m2	Enamel	3.5	-11.5	-6.9	23.7	8	Data from Suraprasit et al. (2020)
A1431	Capricornis sumatraensis	m2	Enamel	3.8	-12.3	-8.1	22.5	12	Data from Suraprasit et al. (2020)
A1752	Capricornis sumatraensis	m1 fragment	Enamel	3.9	-13.2	-7.2	23.4	15	Data from Suraprasit et al. (2020)
			Dentine	6.9	-12.8	-5.8	24.9	15	Data from Suraprasit et al. (2020)
A4208	Capricornis sumatraensis	M2	Enamel	3.8	-14	-3.9	26.8	21	Data from Suraprasit et al. (2020)
A7362	Capricornis sumatraensis	M1	Enamel	3.8	-3.6	-4.4	26.3	26	Data from Suraprasit et al. (2020)
A7371	Capricornis sumatraensis	m2	Enamel	3.5	-12	-6.3	24.4	26	Data from Suraprasit et al. (2020)
A7663	Capricornis sumatraensis	m1	Enamel	6.3	-4.6	-6.4	24.3	27	Data from Suraprasit et al. (2020)
A7843	Capricornis sumatraensis	M3 fragment	Enamel	6.7	1.9	-7.8	22.8	29	Data from Suraprasit et al. (2020)
A7847	Capricornis sumatraensis	M2	Enamel	4.1	-14.3	-4.1	26.7	29	Data from Suraprasit et al. (2020)
Reference
Suraprasit, K. et al. Long-Term Isotope Evidence on the Diet and Habitat Breadth of Pleistocene to Holocene Caprines in Thailand: Implications for the Extirpation and Conservation of Himalayan Gorals. Front. Ecol. Evol. 8, 67; 10.3389/fevo.2020.00067 (2020).

## Sheet: Table S7
Specimen no.	Species/taxon	Dietary type	Tissue/tooth	Locality	Year of death/animal collection	δ13C (‰VPDB)	Suess corrections to δ13C	References
Primates
MNHN ZM-MO-CG-1882-1	Macaca fasicularis	Omnivore	m3	Poulo Condor, Vietnam	1882	-11		Louys and Roberts, 2020
MNHN ZM-MO-CG-11878-1126	Macaca nemestrina	Omnivore	m3	Chamchay, Chochinchine, Vietnam	1878	-15.2		Louys and Roberts, 2020
MNHN ZM-MO-CG-1877-760	Macaca nemestrina	Omnivore	M3	30km from Kuala Lumpar, Forest, Malaysia	1977	-15.1	-14.1	Louys and Roberts, 2020
Unnumbered	Macaca nemestrina	Omnivore	Enamel	Singapore	Unknown	-16.8		Pushkina et al., 2010
Unnumbered	Macaca nemestrina	Omnivore	Enamel	Singapore	Unknown	-16.7		Pushkina et al., 2010
Unnumbered	Macaca nemestrina	Omnivore	Enamel	Singapore	Unknown	-16.3		Pushkina et al., 2010
MNHN ZM-MO-CG-1892-1357	Macaca mulatta	Omnivore	m2	Nam-Ou 20, 20 N, 102, 15E, Laos	1892	-13.7		Louys and Roberts, 2020
MNHN ZM-MO-CG-1899-54	Macaca mulatta	Omnivore	m3	Song-Ta-Voy, near Huong Binh and Huong-Him, Annam, Vietnam	1899	-15.3		Louys and Roberts, 2020
MNHN ZM-MO-CG-1935-201	Macaca arctoides	Omnivore	m2	Cochinchine, Vietnam?	1935	-12.9		Louys and Roberts, 2020
MNHN ZM-MO-CG-2009-307	Presbytis siamensis	Herbivore	m3	Indochina	1948	-14.3684		Louys and Roberts, 2020
MNHN ZM-MO-CG-1877-695/A-12492	Pygathrix nemaeus	Herbivore	m3	Unknown	1877	-14.3532		Louys and Roberts, 2020
MNHN ZM-MO-CG-1897-518/519	Pygathrix nemaeus	Herbivore	m3	Vietnam	1897	-14.4605		Louys and Roberts, 2020
MNHN ZM-MO-CG-1929-442	Pygathrix nemaeus	Herbivore	m3	Hafe, Laos	1928	-14.6869		Louys and Roberts, 2020
MNHN ZM-MO-A-3845	Pygathrix nemaeus	Herbivore	m3	Unknown	Unknown	-16		Louys and Roberts, 2020
MNHN ZM-MO-CG-1878-1123	Pygathrix nigripes	Herbivore	m3	Vietnam	1878	-14.8122		Louys and Roberts, 2020
MNHN ZM-MO-CG-1886-1122	Pygathrix nigripes	Herbivore	m3	Saigon, Vietnam	1886	-14.4241		Louys and Roberts, 2020
MNHN ZM-MO-CG-1929-444	Pygathrix nigripes	Herbivore	m3	Djering vers 1000m, sud de l'Annam, Vietnam	1927	-16.0728		Louys and Roberts, 2020
MNHN ZM-MO-CG-1929-448	Rhinopithecus avunculus	Herbivore	m3	Aoupa, Tonkin, Vietnam	1929	-15.8		Louys and Roberts, 2020
MNHN ZM-MO-CG-1929-449	Rhinopithecus avunculus	Herbivore	m3	Bac Ran Tonkin 500 ft, Vietnam	1927	-15.9193		Louys and Roberts, 2020
MNHN ZM-MO-CG-1929-450	Rhinopithecus avunculus	Herbivore	m3	Bac Ran Tonkin 500 ft, Vietnam	1927	-16.4857		Louys and Roberts, 2020
MNHN ZM-MO-CG-1929-457	Trachypithecus barbei	Herbivore	m3	Saigon, Vietnam	1929	-16.6644		Louys and Roberts, 2020
MNHN ZM-MO-CG-1878-1124	Trachypithecus cristatus	Herbivore	m3	Ile de Phu Koc, Vietnam	1878	-15.8086		Louys and Roberts, 2020
MNHN ZM-MO-CG-2001-112	Trachypithecus cristatus	Herbivore	m3	Selangon, Peninsular Malaysia	1976	-15.0897	-14.0897	Louys and Roberts, 2020
MNHN ZM-MO-1929-440	Trachypithecus francoisi	Herbivore	m3	Saigon, Vietnam	1926	-15.8643		Louys and Roberts, 2020
MNHN ZM-MO-CG-1929-439	Trachypithecus francoisi	Herbivore	m2	Bac Ran Tonkin, Vietnam	1927	-16.3607		Louys and Roberts, 2020
MNHN ZM-MO-CG-1899-51	Trachypithecus germaini	Herbivore	m3	Nha Trang Aunam, Vietnam	1899	-15.9482		Louys and Roberts, 2020
MNHN ZM-MO-CG-1899-53	Trachypithecus germaini	Herbivore	m3	Nha Trang Aunam, Vietnam	1899	-15.618		Louys and Roberts, 2020
MNHN ZM-MO-CG-1962-1382	Trachypithecus germaini	Herbivore	M3	Vietnam	1926	-16.0229		Louys and Roberts, 2020
MNHN ZM-MO-CG-1882-2925	Trachypithecus obscurus	Herbivore	M2	Thailand	1882	-16.7185		Louys and Roberts, 2020
MNHN ZM-MO-CG-1929-436	Trachypithecus phayrei	Herbivore	m3	Nghia Hung Nord de l'Annam, Vietnam	1929	-15.2578		Louys and Roberts, 2020
MNHN ZM-MO-CG-1929-437	Trachypithecus phayrei	Herbivore	m3	Phu Qui Annam, Vietnam	1928	-16.0114		Louys and Roberts, 2020
MNHN ZM-MO-CG-1934-546	Trachypithecus phayrei	Herbivore	m3	Naynei? Son?	1934	-15.6121		Louys and Roberts, 2020
Unnumbered	Trachypithecus phayrei	Herbivore	Enamel	Singapore	Unknown	-16.4		Pushkina et al., 2010
MNHN ZM-MO-CG-1962-1488	Nomascus concolor concolor	Omnivore	m3	Tonkin, Vietnam	1897	-14.4		Louys and Roberts, 2020
MNHN ZM-MO-CG-1929-451	Nomascus gabriellae	Omnivore	m2	Dalat, Annam, Vietnam	1929	-14.4		Louys and Roberts, 2020
MNHN ZM-MO-CG-1964-1616	Nomascus gabriellae	Omnivore	m2	Menagerie, Indochina	1963	-14.5	-13.8	Louys and Roberts, 2020
MNHN ZM-MO-CG-1929-452	Nomascus leucogenys	Omnivore	m2	Xieng Quang, Laos, Indochina	1926	-15.1		Louys and Roberts, 2020
MNHN ZM-MO-CG=1942=176	Nomascus leucogenys	Omnivore	m3	Laos, Indochina	1942	-14.2		Louys and Roberts, 2020
MNHN ZM-MO-CG-1962-1487	Nomascus leucogenys	Omnivore	m1	Indochina	1930	-12.1		Louys and Roberts, 2020
MNHN ZM-MO-ZAC-2009-414	Nomascus leucogenys	Omnivore	m3	Tonkin, Vietnam	1840	-15		Louys and Roberts, 2020
Unnumbered	Hylobates lar	Omnivore	Enamel	Thailand	Unknown	-16		Pushkina et al., 2010
MNHN ZM-MO-CG-1878-1122	Hylobates pileatus	Omnivore	m3	Cambodia	1878	-13.6		Louys and Roberts, 2020
MNHN ZM-MO-CG-1896-275	Hylobates pileatus	Omnivore	m2	Thailand	1896	-14.4		Louys and Roberts, 2020
MNHN ZM-MO-CG-1976-329	Hylobates pileatus	Omnivore	m1	Siem Reap, Cambodia	1969	-14.8	-14	Louys and Roberts, 2020
Rodentia
ZSM-1906/105	Hystrix brachyura	Omnivore	p4	Nong Nam Sai, Bangkok, Thailand	1906	-14.1208		Suraprasit et al., 2019
THNHM-M-08083	Hystrix brachyura	Omnivore	p4	Thailand	1980	-16.3242	-15.3242	Suraprasit et al., 2019
THNHM-M-02420	Hystrix brachyura	Omnivore	i1	Ban Phu Toei, Sai Yok, Kanchanaburi, Thailand	1971	-14.1681	-13.3681	Suraprasit et al., 2019
Unnumbered	Hystrix sp.	Omnivore	Enamel	Thung Yai, Thailand	Unknown	-18.6		Pushkina et al., 2010
Carnivora
AMNH-112978	Helarctos malayanus	Omnivore	Enamel	Malay Peninsula, Perak	Unknown	-16.33		Louys and Roberts, 2020
MNHN ZM-MO-CG-1914-360	Helarctos malayanus	Omnivore	m2	Ouis de Cochchine, Vietnam	1914	-13		Louys and Roberts, 2020
MNHN ZM-MO-CG-1929-430	Helarctos malayanus	Omnivore	M2	Reg de Mai, Lanli, Annam, Vietnam	1929	-14.1		Louys and Roberts, 2020
AMNH-114544	Ursus thibetanus	Omnivore	Enamel	Burma: Hpawshi hka 7400 ft	1989	-14.1566	-12.8566	Louys and Roberts, 2020
MNHN ZM-MO-CG-1986-345	Ursus thibetanus	Omnivore	m2	Annam, Vientam	1938	-6.66771		Louys and Roberts, 2020
AMNH-299	Arctictis binturong	Omnivore	Enamel	Peninsular Malaysia, Melaka state, Melaka	Unknown	-16.23		Louys and Roberts, 2020
MNHN ZM-MO-CG-1871	Arctictis binturong	Omnivore	C1	Malacca, Peninsular Malaysia	1871	-16.4		Louys and Roberts, 2020
Unnumbered	Viverra zibetha	Omnivore	Enamel	Singapore	Unknown	-12.3		Pushkina et al., 2010
AMNH-87350	Panthera pardus	Carnivore	Enamel	Laos, Plateau Bolovens	Unknown	-13.1283		Louys and Roberts, 2020
MNHN ZM-MO-CG-1931-858	Panthera pardus	Carnivore	m2	Indochine, Vietnam?	1931	-13		Louys and Roberts, 2020
AMNH-201798	Panthera tigris	Carnivore	Enamel	Jelai River, Pahang, Peninsular Malaysia	1931	-13.8175		Louys and Roberts, 2020
Unnumbered	Panthera tigris	Carnivore	Enamel	Singapore	Unknown	-8.7		Pushkina et al., 2010
Unnumbered	Felis sp.	Carnivore	Enamel	Thailand	Unknown	-15.2		Pushkina et al., 2010
Proboscidea
ZRC4.1670	Elephas maximus	Herbivore	Molar	Unknown	Unknown	-16.4423		Louys and Roberts, 2020
ZRC4.1673	Elephas maximus	Herbivore	Molar	Unknown	Unknown	-17.9574		Louys and Roberts, 2020
ZRC4.7880	Elephas maximus	Herbivore	Molar	Unknown	1877	-12.7768		Louys and Roberts, 2020
ZRC4.7881	Elephas maximus	Herbivore	Molar	Perak, Chenor, Peninsular Malaysia, found on the property of Wannli Hydraulic Tin Mines	1936	-12.5394		Louys and Roberts, 2020
ZRC4.7882	Elephas maximus	Herbivore	Molar	Perak, Kampor, Peninsular Malaysia. Found associated with Neolithic adze	Unknown	-12.8		Louys and Roberts, 2020
ZRC4.7883	Elephas maximus	Herbivore	Molar	Perak, Kampor, Peninsular Malaysia. Found associated with Neolithic adze	Unknown	-12.4		Louys and Roberts, 2020
ZRC4.7884	Elephas maximus	Herbivore	Molar	Johore, Peninsular Malaysia, Dug out near Muar River	1908	-12.8		Louys and Roberts, 2020
ZRC4.7885	Elephas maximus	Herbivore	Molar	Johore, Peninsular Malaysia, Dug out near Muar River	1908	-12.6		Louys and Roberts, 2020
Unnumbered	Elephas maximus	Herbivore	Enamel	Huai Kha Khaeng, Thailand	Unknown	-11.4		Pushkina et al., 2010
Unnumbered	Elephas maximus	Herbivore	Enamel	Khao Soi Dao, Thailand	Unknown	-18.4		Pushkina et al., 2010
Perissodactyla
THNHM-M-00192-1	Rhinoceros sondaicus	Herbivore	P4	Thailand	≈1950	-5.93582		Suraprasit et al., 2019
THNHM-M-00192-2	Rhinoceros sondaicus	Herbivore	M2	Thailand	≈1950	-11.8766		Suraprasit et al., 2019
THNHM-M-00192-2*	Rhinoceros sondaicus	Herbivore	M2	Thailand	≈1950	-12.3		Suraprasit et al., 2019
Unnumbered	Rhinoceros sondaicus	Herbivore	Enamel	Kanchanaburi, Thailand	Unknown	-18		Pushkina et al., 2010
AMNH-54763	Dicerorhinus sumatrensis	Herbivore	Enamel	Burma	1924	-14.619		Louys and Roberts, 2020
AMNH-81892	Dicerorhinus sumatrensis	Herbivore	Enamel	Malaysia	Unknown	-17.9952		Louys and Roberts, 2020
Artiodactyla
ZRC4.1835	Sus verruscosus	Omnivore	M2	Shanghai Klebang Est. nr. Ipoh, Perak, Malaysia	Unknown	-13.9176		Louys and Roberts, 2020
ZRC4.4750	Tragulus napu	Herbivore	M2	Pulau Ubin, Singapore	1921	-13.8389		Louys and Roberts, 2020
ZRC4.4753	Tragulus napu	Herbivore	m2	Bandon (Surat Thani), Thailand	1931	-19.4062		Louys and Roberts, 2020
ZRC4.4789	Tragulus napu	Herbivore	M3	Thailand: Pulau Terutau, Telok Wau	1916	-18.1		Louys and Roberts, 2020
MNHN ZM-MO-1971-72	Axis porcinus	Herbivore	m3	Cochinchine, Vietnam	1932	-5.38439		Louys and Roberts, 2020
ZRC4.1737	Muntiacus muntjak	Herbivore	m2	Ulu Gombak, Selangor, Peninsular Malaysia	1916	-13.9371		Louys and Roberts, 2020
ZRC4.1738	Muntiacus muntjak	Herbivore	M3	Bukit Tangga, Negri Sembilan, Peninsular Malaysia	1914	-14.7071		Louys and Roberts, 2020
ZRC4.1762	Muntiacus muntjak	Herbivore	M2	Hat Sanuh, nr. Koh Lak, Rajburi, SW Thailand	1919	-11.9		Louys and Roberts, 2020
ZRC4.1765	Muntiacus muntjak	Herbivore	M2	Krian Rd, Taiping, Perak, Peninsular Malaysia	1910	-15.0391		Louys and Roberts, 2020
MNHN ZM-MO-1932-76	Muntiacus muntjak	Herbivore	m3	Indochina	1932	-12.5762		Louys and Roberts, 2020
THNHM-M-07272	Rusa unicolor	Herbivore	M2	Thailand	≈1950	-15.7913		Suraprasit et al., 2019
THNHM-M-00124	Rusa unicolor	Herbivore	M3	Thailand	≈1950	-14.7367		Suraprasit et al., 2019
THNHM-M-07273	Rusa unicolor	Herbivore	M3	Thailand	≈1950	-14.8117		Suraprasit et al., 2019
THNHM-M-08060	Rusa unicolor	Herbivore	M3	Thailand	≈1950	-16.1948		Suraprasit et al., 2019
THNHM-M-00193	Rusa unicolor	Herbivore	M2	Thailand	≈1950	-13.3363		Suraprasit et al., 2019
MNHN ZM-MO-1874-190	Rusa unicolor	Herbivore	m2	Vietnam	1878	-14.0865		Louys and Roberts, 2020
Unnumbered	Rusa unicolor	Herbivore	Enamel	Huai Kha Khaeng, Thailand	Unknown	-3		Pushkina et al., 2010
MNHN ZM-MO-1932-179	Cervus sp./Rusa sp.	Herbivore	m2	Residence de Pusat, Cambodia	1932	-3.82088		Louys and Roberts, 2020
ZRC4.1800	Cervus sp./Rusa sp.	Herbivore	m3	Johore, Peninsular Malaysia	Unknown	-15		Louys and Roberts, 2020
Unnumbered	Cervus sp./Rusa sp.	Herbivore	Enamel	Thailand	Unknown	-8		Pushkina et al., 2010
AMNH-54583	Bos javanicus	Herbivore	Enamel	Indochina	Unknown	-3.07027		Louys and Roberts, 2020
AMNH-113755	Bos javanicus	Herbivore	Enamel	Annan, Dong Me, Vietnam	1936	-7.46288		Louys and Roberts, 2020
AMNH-113756	Bos javanicus	Herbivore	Enamel	Annan, Dong Me, Vietnam	1936	1.06209		Louys and Roberts, 2020
AMNH-113758	Bos javanicus	Herbivore	Enamel	Cochinchine, Lagua River, Vietnam	1936	-3.06124		Louys and Roberts, 2020
AMNH-54582	Bos sauveli	Herbivore	Enamel	Indo-China	Unknown	1.26342		Louys and Roberts, 2020
AMNH-87621	Bos sauveli	Herbivore	Enamel	Unknown	Unknown	-6.49988		Louys and Roberts, 2020
MNHN ZM-MO-1877-651	Bos gaurus	Herbivore	P2?	Cochinchine, Vietnam	1877	-2.46387		Louys and Roberts, 2020
Unnumbered	Bos gaurus	Herbivore	Enamel	Thailand	Unknown	-5.9		Pushkina et al., 2010
THNHM-M-00159	Capricornis sumatraensis	Herbivore	M3	Thailand	≈1950	-8.8		Suraprasit et al., 2020
THNHM-M-07275	Capricornis sumatraensis	Herbivore	M3	Thailand	≈1950	-14.3		Suraprasit et al., 2020
THNHM-M-07276	Capricornis sumatraensis	Herbivore	M3	Thailand	≈1950	-9.7		Suraprasit et al., 2020
THNHM-M-08004	Capricornis sumatraensis	Herbivore	M3	Thailand	≈1950	-15.5		Suraprasit et al., 2020
THNHM-M-07971	Capricornis sumatraensis	Herbivore	M3	Thailand	≈1950	-13.6		Suraprasit et al., 2020
THNHM-M-07969	Capricornis sumatraensis	Herbivore	M3	Thailand	≈1950	-12.4		Suraprasit et al., 2020
THNHM-M-07277	Capricornis sumatraensis	Herbivore	M3	Thailand	≈1950	-14.6		Suraprasit et al., 2020
CU-MM-T-0002	Capricornis sumatraensis	Herbivore	M3	Thailand	≈1950	-11.9		Suraprasit et al., 2020
CU-MM-T-0180	Capricornis sumatraensis	Herbivore	M3	Thailand	≈1950	-12		Suraprasit et al., 2020
CU-MM-T-0181	Capricornis sumatraensis	Herbivore	M3	Thailand	≈1950	-13.4		Suraprasit et al., 2020
ZRC4.1685	Capricornis sumatraensis	Herbivore	M2	Muang Prae (Meh Lem) North Thailand	1916	-13.3811		Louys and Roberts, 2020
ZRC4.1688	Capricornis sumatraensis	Herbivore	M2	Koh Lok, SW Thailand	1905	-11.2761		Louys and Roberts, 2020
ZRC4.1691	Capricornis sumatraensis	Herbivore	M2	Bangkok, Thailand	Unknown	-12.19		Louys and Roberts, 2020
MNHN ZM-MO-1993-4240	Capricornis sumatraensis	Herbivore	M3	Montagne kanouane, Savane, Laos (Alt. 600 m)	1933	-15.2099		Louys and Roberts, 2020
Unnumbered	Capricornis sumatraensis	Herbivore	Enamel	Laos	Unknown	-15.9		Pushkina et al., 2010
CU-MM-T-0182	Naemorhedus griseus	Herbivore	M3	Northern Thailand	≈1950	-3.3		Suraprasit et al., 2020
References
Louys, J. & Roberts, P. Environmental drivers of megafauna and hominin extinction in Southeast Asia. Nature 586, 402–406 (2020).
Pushkina, D., Bocherens, H., Chaimanee, Y. & Jaeger, J.-J. Stable carbon isotope reconstructions of diet and paleoenvironment from the late Middle Pleistocene Snake Cave in Northeastern Thailand. Naturwissenschaften 97, 299–309 (2010).
Suraprasit, K., Jongautchariyakul, S., Yamee, C., Pothichaiya, C. & Bocherens, H. New fossil and isotope evidence for the Pleistocene zoogeographic transition and hypothesized savanna corridor in peninsular Thailand. Quat. Sci. Rev. 221, 105861 (2019).
Suraprasit, K. et al. Long-Term Isotope Evidence on the Diet and Habitat Breadth of Pleistocene to Holocene Caprines in Thailand: Implications for the Extirpation and Conservation of Himalayan Gorals. Front. Ecol. Evol. 8, 67; 10.3389/fevo.2020.00067 (2020).
